# Supplementary material for: Analytical Validation of GFRNMR: A Blood-Based Multiple Biomarker Assay for Accurate Estimation of Glomerular Filtration Rate
Source: Diagnostics (Basel). 2022 Apr 30;12(5):1120. doi: 10.3390/diagnostics12051120 (PMC9139323; doi:10.3390/diagnostics12051120)
Supplement: Supplementary file 1 [file diagnostics-12-01120-s001.zip]

Archive with 1 entries (1 files):
- diagnostics-1692311-supplementary.pdf
